# Supplementary material for: The emergence of sexually transmissible Shigella flexneri serotype 1b between 2019 and 2024 in England: a descriptive epidemiological study
Source: Microb Genom. 2025 Sep 15;11(9):001495. doi: 10.1099/mgen.0.001495 (PMC12452169; doi:10.1099/mgen.0.001495)
Supplement: Uncited Fig. S1. [file mgen-11-01495-s001.xlsx]

## Sheet: Sheet1
NGS_ID	SRA_Accession	mo_by_year	Organism_Identified	Serotype	Sex	Age	Travel
1551564	SRR29720516	2024-6	Shigella flexneri	1b	M	55
1547964	SRR29657287	2024-6	Shigella flexneri	1b	F	34	Tunisia
1547949	SRR29657273	2024-6	Shigella flexneri	1b	M	52
1545617	SRR29648596	2024-6	Shigella flexneri	1b	F	60
1545038	SRR29634203	2024-6	Shigella flexneri	1b	M	28
1544124	SRR29633928	2024-6	Shigella flexneri	1b	M	32
1539933	SRR29495131	2024-6	Shigella flexneri	1b	M	62
1540821	SRR29499131	2024-6	Shigella flexneri	1b	F	40	Pakistan
1537805	SRR29479906	2024-6	Shigella flexneri	1b	M	6
1537810	SRR29479821	2024-6	Shigella flexneri	1b	M	27
1538876	SRR29479811	2024-6	Shigella flexneri	1b	M	62
1541955	SRR29583237	2024-6	Shigella flexneri	1b	F	50	African continent
1537803	SRR29479900	2024-6	Shigella flexneri	1b	M	71
1537640	SRR29460001	2024-6	Shigella flexneri	1b	M	32
1533465	SRR29429216	2024-6	Shigella flexneri	1b	M	55
1529542	SRR29352839	2024-6	Shigella flexneri	1b	M	34
1528638	SRR29339513	2024-6	Shigella flexneri	1b	M	36
1526563	SRR29333124	2024-6	Shigella flexneri	1b	F	35
1523576	SRR29301497	2024-5	Shigella flexneri	1b	M	58
1520235	SRR29256229	2024-5	Shigella flexneri	1b	M	46
1520228	SRR29256259	2024-5	Shigella flexneri	1b	M	28	Hungary
1517532	SRR29252326	2024-5	Shigella flexneri	1b	M	37	Unknown Destination
1515910	SRR29208646	2024-5	Shigella flexneri	1b	F	31	Ghana
1514676	SRR29199966	2024-5	Shigella flexneri	1b	M	54
1512623	SRR29184177	2024-5	Shigella flexneri	1b	M	1
1510965	SRR29176777	2024-5	Shigella flexneri	1b	M	40
1508963	SRR29138390	2024-5	Shigella flexneri	1b	M	30
1502626	SRR29077782	2024-5	Shigella flexneri	1b	F	67	Ghana
1502625	SRR29077720	2024-5	Shigella flexneri	1b	M	30
1505061	SRR29120071	2024-5	Shigella flexneri	1b	M	37
1506516	SRR29091377	2024-5	Shigella flexneri	1b	M	18
1506526	SRR29091196	2024-5	Shigella flexneri	1b	M	18
1505070	SRR29118842	2024-5	Shigella flexneri	1b	F	20
1502609	SRR29077731	2024-5	Shigella flexneri	1b	M	43
1502604	SRR29077706	2024-5	Shigella flexneri	1b	M	61
1500172	SRR29061412	2024-5	Shigella flexneri	1b	M	25
1498019	SRR29026031	2024-5	Shigella flexneri	1b	M	59
1502599	SRR29077760	2024-5	Shigella flexneri	1b	M	35
1494831	SRR29004198	2024-5	Shigella flexneri	1b	M	24
1494834	SRR29001016	2024-5	Shigella flexneri	1b	M	40	Spain
1494637	SRR28996610	2024-5	Shigella flexneri	1b	U	30
1494641	SRR28996384	2024-5	Shigella flexneri	1b	M	34
1492773	SRR28984741	2024-5	Shigella flexneri	1b	M	49
1487940	SRR28891389	2024-4	Shigella flexneri	1b	M	37
1485968	SRR28878919	2024-4	Shigella flexneri	1b	M	29
1485340	SRR28868147	2024-4	Shigella flexneri	1b	M	38
1487937	SRR28891391	2024-4	Shigella flexneri	1b	M	33
1484870	SRR28825103	2024-4	Shigella flexneri	1b	M	51
1489398	SRR28903169	2024-4	Shigella flexneri	1b	M	23
1482900	SRR28840792	2024-4	Shigella flexneri	1b	M	42
1479807	SRR28810052	2024-4	Shigella flexneri	1b	M	50
1480903	SRR28822771	2024-4	Shigella flexneri	1b	M	28
1480581	SRR28817661	2024-4	Shigella flexneri	1b	M	41
1477676	SRR28797736	2024-4	Shigella flexneri	1b	M	25
1475568	SRR28759662	2024-4	Shigella flexneri	1b	M	32
1475565	SRR28759641	2024-4	Shigella flexneri	1b	M	61
1473396	SRR28740450	2024-4	Shigella flexneri	1b	M	37	Thailand
1472618	SRR28726814	2024-4	Shigella flexneri	1b	M	33	Spain
1472656	SRR28726812	2024-4	Shigella flexneri	1b	M	45
1469386	SRR28671643	2024-4	Shigella flexneri	1b	M	37
1469375	SRR28646872	2024-4	Shigella flexneri	1b	M	29
1466987	SRR28671869	2024-4	Shigella flexneri	1b	M	24
1466992	SRR28621835	2024-4	Shigella flexneri	1b	M	53
1466965	SRR28621834	2024-4	Shigella flexneri	1b	M	30
1465159	SRR28576459	2024-4	Shigella flexneri	1b	M	58
1465095	SRR28576460	2024-3	Shigella flexneri	1b	M	30
1465096	SRR28576416	2024-3	Shigella flexneri	1b	M	26
1462158	SRR28551509	2024-3	Shigella flexneri	1b	M	65
1462148	SRR28536366	2024-3	Shigella flexneri	1b	M	51
1462157	SRR28536022	2024-3	Shigella flexneri	1b	M	0	Egypt
1458692	SRR28493896	2024-3	Shigella flexneri	1b	M	58	Jamaica
1461444	SRR28508554	2024-3	Shigella flexneri	1b	M	55
1458549	SRR28508564	2024-3	Shigella flexneri	1b	M	31
1458551	SRR28508537	2024-3	Shigella flexneri	1b	F	76
1471059	SRR28701456	2024-3	Shigella flexneri	1b	M	55
1457393	SRR28494009	2024-3	Shigella flexneri	1b	M	44	African continent
1457397	SRR28493900	2024-3	Shigella flexneri	1b	M	37
1452658	SRR28428301	2024-3	Shigella flexneri	1b	M	51
1461470	SRR28508560	2024-3	Shigella flexneri	1b	F	70	India
1451607	SRR28413552	2024-3	Shigella flexneri	1b	M	66
1451919	SRR28413543	2024-3	Shigella flexneri	1b	M	4
1447938	SRR28364772	2024-3	Shigella flexneri	1b	M	51
1443200	SRR28284949	2024-3	Shigella flexneri	1b	M	47
1442824	SRR28276883	2024-3	Shigella flexneri	1b	M	46	Nigeria
1433276	SRR28232664	2024-2	Shigella flexneri	1b	M	32
1436246	SRR28220735	2024-2	Shigella flexneri	1b	M	51
1424454	SRR28361661	2024-2	Shigella flexneri	1b	M	62
1424464	SRR28361658	2024-2	Shigella flexneri	1b	F	3	India
1424452	SRR28361633	2024-2	Shigella flexneri	1b	M	48
1419741	SRR28364827	2024-2	Shigella flexneri	1b	M	31
1417028	SRR28364861	2024-2	Shigella flexneri	1b	M	53
1417041	SRR28364859	2024-2	Shigella flexneri	1b	M	47
1417026	SRR28364826	2024-2	Shigella flexneri	1b	M	46
1417032	SRR28364819	2024-2	Shigella flexneri	1b	M	54
1413750	SRR28382960	2024-2	Shigella flexneri	1b	M	51
1415301	SRR28364838	2024-2	Shigella flexneri	1b	M	66
1415297	SRR28364764	2024-2	Shigella flexneri	1b	M	29	Cape verde
1411793	SRR28368884	2024-2	Shigella flexneri	1b	F	36	African continent
1411743	SRR28368860	2024-1	Shigella flexneri	1b	F	27
1411854	SRR28368880	2024-1	Shigella flexneri	1b	M	39
1398048	SRR28390882	2024-1	Shigella flexneri	1b	M	32
1397353	SRR28390901	2024-1	Shigella flexneri	1b	M	30
1386673	SRR29061288	2024-1	Shigella flexneri	1b	F	45
1386670	SRR29045603	2024-1	Shigella flexneri	1b	M	41
1386665	SRR29045570	2024-1	Shigella flexneri	1b	M	45
1382293	SRR29046674	2024-1	Shigella flexneri	1b	M	28
1382286	SRR29046123	2024-1	Shigella flexneri	1b	M	51
1382295	SRR29046108	2024-1	Shigella flexneri	1b	M	50
1380846	SRR29061427	2024-1	Shigella flexneri	1b	M	35
1385395	SRR29046665	2024-1	Shigella flexneri	1b	M	43
1376259	SRR29061382	2024-1	Shigella flexneri	1b	F	69	African continent
1373675	SRR29070904	2024-1	Shigella flexneri	1b	M	37
1367153	SRR29061487	2024-1	Shigella flexneri	1b	F	24
1367038	SRR29061459	2024-1	Shigella flexneri	1b	M	21
1364751	SRR29061462	2023-12	Shigella flexneri	1b	M	44
1364750	SRR29061425	2023-12	Shigella flexneri	1b	M	39
1364292	SRR29061370	2023-12	Shigella flexneri	1b	M	44
1364298	SRR29061352	2023-12	Shigella flexneri	1b	M	43
1358254	SRR29061406	2023-12	Shigella flexneri	1b	F	25
1358273	SRR29061480	2023-12	Shigella flexneri	1b	M	52
1358276	SRR29061424	2023-12	Shigella flexneri	1b	M	42
1355305	SRR29070992	2023-12	Shigella flexneri	1b	F	28	Kenya
1355249	SRR29070962	2023-12	Shigella flexneri	1b	M	24
1355317	SRR29071033	2023-12	Shigella flexneri	1b	M	59
1348485	SRR29071031	2023-12	Shigella flexneri	1b	F	37
1361809	SRR29061495	2023-12	Shigella flexneri	1b	M	54
1347472	SRR29071026	2023-12	Shigella flexneri	1b	M	27
1343376	SRR29077659	2023-12	Shigella flexneri	1b	M	42	Brazil
1347478	SRR29071064	2023-12	Shigella flexneri	1b	M	44
1343377	SRR29070943	2023-12	Shigella flexneri	1b	M	42	Brazil
1342800	SRR29070858	2023-12	Shigella flexneri	1b	M	57
1339997	SRR29070841	2023-12	Shigella flexneri	1b	M	41
1339656	SRR29070859	2023-12	Shigella flexneri	1b	M	53
1339651	SRR29070812	2023-12	Shigella flexneri	1b	M	41
1336034	SRR29070919	2023-12	Shigella flexneri	1b	F	41
1335717	SRR29070827	2023-12	Shigella flexneri	1b	M	53
1334949	SRR29070910	2023-12	Shigella flexneri	1b	M	32
1334943	SRR29070880	2023-12	Shigella flexneri	1b	M	56
1332320	SRR29077799	2023-12	Shigella flexneri	1b	M	71
1334888	SRR29070944	2023-12	Shigella flexneri	1b	M	55
1334895	SRR29070909	2023-12	Shigella flexneri	1b	M	9
1331536	SRR29077770	2023-11	Shigella flexneri	1b	M	47
1331509	SRR29077699	2023-11	Shigella flexneri	1b	M	28
1329943	SRR29080101	2023-11	Shigella flexneri	1b	M	73
1328941	SRR29077637	2023-11	Shigella flexneri	1b	M	21
1327285	SRR29077635	2023-11	Shigella flexneri	1b	M	57
1323643	SRR29077607	2023-11	Shigella flexneri	1b	M	38
1319458	SRR29079890	2023-11	Shigella flexneri	1b	M	28
1319194	SRR29080051	2023-11	Shigella flexneri	1b	M	53
1317918	SRR29080073	2023-11	Shigella flexneri	1b	F	16
1317916	SRR29080066	2023-11	Shigella flexneri	1b	M	34
1318168	SRR29080017	2023-11	Shigella flexneri	1b	M	36
1317913	SRR29079850	2023-11	Shigella flexneri	1b	M	34	Belgium
1317195	SRR29080082	2023-11	Shigella flexneri	1b	M	32
1317197	SRR29079985	2023-11	Shigella flexneri	1b	M	24
1313209	SRR29080014	2023-11	Shigella flexneri	1b	M	38
1313148	SRR29079960	2023-11	Shigella flexneri	1b	M	25
1313147	SRR29079861	2023-11	Shigella flexneri	1b	M	40
1315019	SRR29079889	2023-11	Shigella flexneri	1b	M	24
1310250	SRR29079949	2023-11	Shigella flexneri	1b	M	35
1310231	SRR29079844	2023-11	Shigella flexneri	1b	F	87
1305775	SRR29079917	2023-11	Shigella flexneri	1b	M	60
1302490	SRR29091351	2023-10	Shigella flexneri	1b	M	35
1302489	SRR29091342	2023-10	Shigella flexneri	1b	M	63	European continent
1292189	SRR29091322	2023-10	Shigella flexneri	1b	M	22
1291959	SRR29091345	2023-10	Shigella flexneri	1b	M	22
1285940	SRR29119983	2023-10	Shigella flexneri	1b	M	31
1285941	SRR29119970	2023-10	Shigella flexneri	1b	M	24	European continent
1282617	SRR29118915	2023-10	Shigella flexneri	1b	M	42
1281139	SRR29118892	2023-10	Shigella flexneri	1b	M	45
1277545	SRR29118801	2023-10	Shigella flexneri	1b	M	57
1274424	SRR29119446	2023-10	Shigella flexneri	1b	M	62
1271025	SRR29138363	2023-10	Shigella flexneri	1b	M	56
1271022	SRR29138591	2023-10	Shigella flexneri	1b	M	1
1271135	SRR29138394	2023-10	Shigella flexneri	1b	M	52
1277406	SRR29118908	2023-10	Shigella flexneri	1b	M	42
1271067	SRR29138419	2023-9	Shigella flexneri	1b	M	25	European continent
1263705	SRR29138355	2023-9	Shigella flexneri	1b	F	28
1260914	SRR29138585	2023-9	Shigella flexneri	1b	M	54
1260976	SRR29138493	2023-9	Shigella flexneri	1b	M	43
1271125	SRR29154872	2023-9	Shigella flexneri	1b	M	27
1258016	SRR29155162	2023-9	Shigella flexneri	1b	M	25
1258018	SRR29155158	2023-9	Shigella flexneri	1b	M	25
1258021	SRR29154922	2023-9	Shigella flexneri	1b	M	32
1251808	SRR29154869	2023-9	Shigella flexneri	1b	M	53
1249257	SRR29155163	2023-9	Shigella flexneri	1b	M	30
1241328	SRR29154711	2023-9	Shigella flexneri	1b	M	67
1238670	SRR29154773	2023-9	Shigella flexneri	1b	F	30
1239783	SRR29154982	2023-9	Shigella flexneri	1b	F	45	Germany
1238746	SRR29155007	2023-9	Shigella flexneri	1b	M	35
1236338	SRR29177020	2023-9	Shigella flexneri	1b	F	39
1236347	SRR29177011	2023-9	Shigella flexneri	1b	M	31
1236397	SRR29176831	2023-9	Shigella flexneri	1b	M	50
1236340	SRR29176761	2023-9	Shigella flexneri	1b	F	39
1234383	SRR29176897	2023-9	Shigella flexneri	1b	M	55
1232123	SRR29184093	2023-9	Shigella flexneri	1b	M	31
1232120	SRR29176977	2023-9	Shigella flexneri	1b	F	49	Dominican republic
1232122	SRR29176969	2023-9	Shigella flexneri	1b	M	50
1232121	SRR29176837	2023-9	Shigella flexneri	1b	M	58
1232126	SRR29176802	2023-9	Shigella flexneri	1b	M	33
1233201	SRR29176996	2023-8	Shigella flexneri	1b	M	52
1233205	SRR29176985	2023-8	Shigella flexneri	1b	M	45
1230147	SRR29176791	2023-8	Shigella flexneri	1b	M	35
1228852	SRR29176895	2023-8	Shigella flexneri	1b	M	43
1228712	SRR29184170	2023-8	Shigella flexneri	1b	F	39
1228708	SRR29184123	2023-8	Shigella flexneri	1b	M	30
1226449	SRR29184172	2023-8	Shigella flexneri	1b	M	51
1226444	SRR29184135	2023-8	Shigella flexneri	1b	M	56
1223865	SRR29184139	2023-8	Shigella flexneri	1b	M	31
1226431	SRR29184081	2023-8	Shigella flexneri	1b	F	41
1223741	SRR29200257	2023-8	Shigella flexneri	1b	M	34	Greece
1223103	SRR29184148	2023-8	Shigella flexneri	1b	M	25
1218491	SRR29184204	2023-8	Shigella flexneri	1b	M	41
1218494	SRR29184171	2023-8	Shigella flexneri	1b	M	36
1218423	SRR29184063	2023-8	Shigella flexneri	1b	M	40
1216977	SRR29200033	2023-8	Shigella flexneri	1b	M	30	European continent
1223745	SRR29184152	2023-8	Shigella flexneri	1b	M	40
1213225	SRR29188694	2023-8	Shigella flexneri	1b	M	27
1213230	SRR29188573	2023-8	Shigella flexneri	1b	M	30	Spain
1209601	SRR29188595	2023-8	Shigella flexneri	1b	M	70
1219410	SRR29200349	2023-8	Shigella flexneri	1b	M	52
1208535	SRR29200273	2023-8	Shigella flexneri	1b	M	36
1208529	SRR29200032	2023-8	Shigella flexneri	1b	M	0	India
1209484	SRR29199978	2023-8	Shigella flexneri	1b	M	36
1208536	SRR29199975	2023-8	Shigella flexneri	1b	M	36
1210827	SRR29188713	2023-8	Shigella flexneri	1b	M	62
1200160	SRR29208822	2023-7	Shigella flexneri	1b	M	27
1199932	SRR29208823	2023-7	Shigella flexneri	1b	M	49
1198125	SRR29208760	2023-7	Shigella flexneri	1b	M	70
1191485	SRR29241144	2023-7	Shigella flexneri	1b	M	35
1192063	SRR29225713	2023-7	Shigella flexneri	1b	M	44
1189392	SRR29225635	2023-6	Shigella flexneri	1b	M	33
1182659	SRR29240945	2023-6	Shigella flexneri	1b	M	31
1179986	SRR29241055	2023-6	Shigella flexneri	1b	M	56
1176819	SRR29252615	2023-6	Shigella flexneri	1b	M	32
1174822	SRR29241271	2023-6	Shigella flexneri	1b	M	27
1172880	SRR29241258	2023-6	Shigella flexneri	1b	M	32
1171990	SRR29252563	2023-6	Shigella flexneri	1b	M	37
1171986	SRR29252503	2023-6	Shigella flexneri	1b	M	32
1171731	SRR29252553	2023-6	Shigella flexneri	1b	M	31
1171733	SRR29252496	2023-6	Shigella flexneri	1b	M	56
1171505	SRR29252576	2023-6	Shigella flexneri	1b	M	64
1170262	SRR29252401	2023-6	Shigella flexneri	1b	M	46
1182658	SRR29241229	2023-6	Shigella flexneri	1b	M	32	Turkey
1167994	SRR29252479	2023-6	Shigella flexneri	1b	M	42
1166894	SRR29252412	2023-5	Shigella flexneri	1b	M	20
1163600	SRR29256284	2023-5	Shigella flexneri	1b	M	59
1163599	SRR29252400	2023-5	Shigella flexneri	1b	M	54
1161903	SRR29252607	2023-5	Shigella flexneri	1b	M	54
1158443	SRR29256322	2023-5	Shigella flexneri	1b	M	35	United states
1160595	SRR29256293	2023-5	Shigella flexneri	1b	M	54	Unknown Destination
1158441	SRR29256193	2023-5	Shigella flexneri	1b	M	33
1160353	SRR29252598	2023-5	Shigella flexneri	1b	M	33
1155886	SRR29259422	2023-5	Shigella flexneri	1b	M	28
1160350	SRR29252495	2023-5	Shigella flexneri	1b	M	51
1155672	SRR29256222	2023-5	Shigella flexneri	1b	M	39
1152607	SRR29256251	2023-5	Shigella flexneri	1b	M	60
1152609	SRR29256094	2023-5	Shigella flexneri	1b	M	40
1147694	SRR29256092	2023-5	Shigella flexneri	1b	M	53
1144421	SRR29256250	2023-5	Shigella flexneri	1b	M	21
1144436	SRR29256074	2023-5	Shigella flexneri	1b	M	46
1144419	SRR29256058	2023-5	Shigella flexneri	1b	F	10	India
1141665	SRR29256316	2023-5	Shigella flexneri	1b	M	62
1139894	SRR29256409	2023-5	Shigella flexneri	1b	M	28
1139899	SRR29256354	2023-5	Shigella flexneri	1b	M	62
1137624	SRR29256289	2023-5	Shigella flexneri	1b	M	54
1147697	SRR29256254	2023-5	Shigella flexneri	1b	F	48	India
1137625	SRR29256197	2023-5	Shigella flexneri	1b	M	55
1137628	SRR29256066	2023-5	Shigella flexneri	1b	M	50
1137599	SRR29256265	2023-4	Shigella flexneri	1b	F	34
1128067	SRR29259519	2023-4	Shigella flexneri	1b	M	37
1132768	SRR29259284	2023-4	Shigella flexneri	1b	M	28	European continent
1122820	SRR29259523	2023-4	Shigella flexneri	1b	M	33
1122765	SRR29270422	2023-4	Shigella flexneri	1b	F	66	India
1122769	SRR29259334	2023-4	Shigella flexneri	1b	M	2
1120282	SRR29259456	2023-4	Shigella flexneri	1b	M	24
1122751	SRR29259572	2023-4	Shigella flexneri	1b	M	53
1116534	SRR29259229	2023-4	Shigella flexneri	1b	M	62
1116532	SRR29259393	2023-4	Shigella flexneri	1b	M	30	European continent
1114860	SRR29259458	2023-4	Shigella flexneri	1b	M	41
1113777	SRR29259532	2023-4	Shigella flexneri	1b	M	51
1113776	SRR29259407	2023-4	Shigella flexneri	1b	M	32
1128440	SRR29259358	2023-4	Shigella flexneri	1b	M	60
1110494	SRR29259449	2023-4	Shigella flexneri	1b	M	38
1110495	SRR29259186	2023-4	Shigella flexneri	1b	M	42
1103959	SRR29270401	2023-4	Shigella flexneri	1b	M	26	New zealand
1100492	SRR29270417	2023-4	Shigella flexneri	1b	M	40
1910384	SRR28115614	2023-3	Shigella flexneri	1b	M	39
1910382	SRR28115608	2023-3	Shigella flexneri	1b	M	25
1907894	SRR28172138	2023-3	Shigella flexneri	1b	F	29	Uganda
1904594	SRR28158818	2023-3	Shigella flexneri	1b	M	35
1904571	SRR28158854	2023-3	Shigella flexneri	1b	F	39
1904582	SRR28158841	2023-3	Shigella flexneri	1b	F	36	India
1904572	SRR28158781	2023-3	Shigella flexneri	1b	M	29
1904576	SRR28158778	2023-3	Shigella flexneri	1b	M	58
1908215	SRR28158771	2023-3	Shigella flexneri	1b	M	55
1098253	SRR29270544	2023-3	Shigella flexneri	1b	M	35
1902716	SRR28158611	2023-3	Shigella flexneri	1b	M	3
1897493	SRR28158838	2023-3	Shigella flexneri	1b	M	79
1896727	SRR28172189	2023-3	Shigella flexneri	1b	M	27
1890287	SRR28172207	2023-3	Shigella flexneri	1b	M	24
1888073	SRR28172235	2023-3	Shigella flexneri	1b	M	19
1884122	SRR28172253	2023-3	Shigella flexneri	1b	M	56
1884139	SRR28172240	2023-3	Shigella flexneri	1b	M	43
1884128	SRR28172169	2023-3	Shigella flexneri	1b	M	33	India
1881076	SRR28172146	2023-3	Shigella flexneri	1b	M	45
1878153	SRR28172246	2023-3	Shigella flexneri	1b	F	39
1881067	SRR28172155	2023-3	Shigella flexneri	1b	M	31
1873882	SRR28172180	2023-2	Shigella flexneri	1b	M	31
1870085	SRR28200696	2023-2	Shigella flexneri	1b	M	25
1870538	SRR28200673	2023-2	Shigella flexneri	1b	M	40
1868572	SRR28200603	2023-2	Shigella flexneri	1b	M	36
1868009	SRR28200635	2023-2	Shigella flexneri	1b	M	26
1867955	SRR28200621	2023-2	Shigella flexneri	1b	M	28
1867942	SRR28200594	2023-2	Shigella flexneri	1b	M	30
1863354	SRR28200606	2023-2	Shigella flexneri	1b	M	34
1863119	SRR28200616	2023-2	Shigella flexneri	1b	M	44
1862468	SRR28200649	2023-2	Shigella flexneri	1b	M	27
1859231	SRR28204547	2023-2	Shigella flexneri	1b	M	52
1857649	SRR28204625	2023-2	Shigella flexneri	1b	M	30
1855118	SRR28204830	2023-2	Shigella flexneri	1b	M	40
1855172	SRR28204706	2023-2	Shigella flexneri	1b	M	41
1863147	SRR28200694	2023-2	Shigella flexneri	1b	F	52	India
1852297	SRR28204680	2023-2	Shigella flexneri	1b	M	31
1851451	SRR28204652	2023-2	Shigella flexneri	1b	M	35
1849454	SRR28204544	2023-2	Shigella flexneri	1b	F	14
1847221	SRR28208792	2023-2	Shigella flexneri	1b	M	28
1847232	SRR28208760	2023-2	Shigella flexneri	1b	M	43
1847195	SRR28208667	2023-2	Shigella flexneri	1b	M	62	Egypt
1857692	SRR28204671	2023-1	Shigella flexneri	1b	M	34
1857650	SRR28204690	2023-1	Shigella flexneri	1b	M	30
1842159	SRR28208707	2023-1	Shigella flexneri	1b	M	44
1837353	SRR28220725	2023-1	Shigella flexneri	1b	M	58
1820219	SRR23128786	2023-1	Shigella flexneri	1b	M	53
1810676	SRR23051452	2023-1	Shigella flexneri	1b	M	46
1807193	SRR23025659	2022-12	Shigella flexneri	1b	M	45
1806143	SRR23010355	2022-12	Shigella flexneri	1b	M	34
1806174	SRR23010312	2022-12	Shigella flexneri	1b	M	46
1804096	SRR22957927	2022-12	Shigella flexneri	1b	M	37
1804075	SRR22959297	2022-12	Shigella flexneri	1b	M	22
1804039	SRR22959292	2022-12	Shigella flexneri	1b	M	48
1804071	SRR22958145	2022-12	Shigella flexneri	1b	M	45
1802768	SRR22942733	2022-12	Shigella flexneri	1b	M	33
1798805	SRR22909004	2022-12	Shigella flexneri	1b	M	33
1798665	SRR22893632	2022-12	Shigella flexneri	1b	M	23
1796484	SRR22893630	2022-12	Shigella flexneri	1b	M	22
1806127	SRR23010357	2022-12	Shigella flexneri	1b	M	64
1790991	SRR22801747	2022-12	Shigella flexneri	1b	M	38
1788263	SRR22797063	2022-12	Shigella flexneri	1b	F	71	Morocco
1787391	SRR22797056	2022-12	Shigella flexneri	1b	M	73	India
1787399	SRR22777628	2022-12	Shigella flexneri	1b	F	73	Jordan
1787398	SRR22773955	2022-12	Shigella flexneri	1b	M	22
1786600	SRR22752152	2022-12	Shigella flexneri	1b	M	63
1786543	SRR22752150	2022-12	Shigella flexneri	1b	M	75
1783234	SRR22677504	2022-12	Shigella flexneri	1b	M	26
1783231	SRR22677503	2022-12	Shigella flexneri	1b	M	26
1781899	SRR22640835	2022-12	Shigella flexneri	1b	M	32
1781912	SRR22640880	2022-11	Shigella flexneri	1b	M	55
1781871	SRR22640849	2022-11	Shigella flexneri	1b	F	49
1779482	SRR22578181	2022-11	Shigella flexneri	1b	M	29
1779028	SRR22520734	2022-11	Shigella flexneri	1b	M	57
1779017	SRR22520717	2022-11	Shigella flexneri	1b	F	28
1771502	SRR22489011	2022-11	Shigella flexneri	1b	M	27
1771067	SRR22432871	2022-11	Shigella flexneri	1b	M	13
1771040	SRR22432866	2022-11	Shigella flexneri	1b	M	65
1771465	SRR22469492	2022-11	Shigella flexneri	1b	M	43
1769891	SRR22432290	2022-11	Shigella flexneri	1b	M	37	European continent
1762139	SRR22404905	2022-11	Shigella flexneri	1b	M	22
1758562	SRR22351294	2022-11	Shigella flexneri	1b	M	58
1758504	SRR22351261	2022-11	Shigella flexneri	1b	F	39	Egypt
1755735	SRR22340615	2022-11	Shigella flexneri	1b	F	29
1755762	SRR22340631	2022-11	Shigella flexneri	1b	M	35
1755584	SRR22340611	2022-11	Shigella flexneri	1b	M	10
1755771	SRR22340609	2022-11	Shigella flexneri	1b	M	87
1754055	SRR22324929	2022-11	Shigella flexneri	1b	M	58
1751353	SRR22301795	2022-11	Shigella flexneri	1b	M	58
1752609	SRR22283904	2022-11	Shigella flexneri	1b	M	38
1751280	SRR22270436	2022-11	Shigella flexneri	1b	M	53
1749684	SRR22270440	2022-11	Shigella flexneri	1b	M	22
1749717	SRR22301798	2022-11	Shigella flexneri	1b	M	39
1748503	SRR22270495	2022-11	Shigella flexneri	1b	M	34
1742568	SRR22196929	2022-10	Shigella flexneri	1b	M	35
1742519	SRR22196822	2022-10	Shigella flexneri	1b	M	52
1740815	SRR22179361	2022-10	Shigella flexneri	1b	M	50
1740851	SRR22179379	2022-10	Shigella flexneri	1b	M	51
1745099	SRR22206183	2022-10	Shigella flexneri	1b	F	44
1740413	SRR22179380	2022-10	Shigella flexneri	1b	F	44
1730837	SRR21986800	2022-10	Shigella flexneri	1b	M	59
1724492	SRR21910769	2022-10	Shigella flexneri	1b	M	59
1725035	SRR21910712	2022-10	Shigella flexneri	1b	M	17
1723661	SRR21910664	2022-10	Shigella flexneri	1b	M	59
1723650	SRR21910867	2022-10	Shigella flexneri	1b	M	6
1722858	SRR21910763	2022-10	Shigella flexneri	1b	M	29
1718599	SRR21910437	2022-9	Shigella flexneri	1b	M	32
1715781	SRR21910774	2022-9	Shigella flexneri	1b	F	19
1713781	SRR21918499	2022-9	Shigella flexneri	1b	M	30
1711826	SRR21934109	2022-9	Shigella flexneri	1b	M	12	Iraq
1708684	SRR21677759	2022-9	Shigella flexneri	1b	M	36
1705745	SRR21619066	2022-9	Shigella flexneri	1b	M	24
1705714	SRR21618975	2022-9	Shigella flexneri	1b	M	42
1705736	SRR21618953	2022-9	Shigella flexneri	1b	F	8
1700636	SRR21520463	2022-9	Shigella flexneri	1b	M	26
1698426	SRR21488050	2022-9	Shigella flexneri	1b	M	28
1698313	SRR21488041	2022-8	Shigella flexneri	1b	F	55
1693820	SRR21404558	2022-8	Shigella flexneri	1b	F	46	Morocco
1693223	SRR21390081	2022-8	Shigella flexneri	1b	M	24
1689506	SRR21205749	2022-8	Shigella flexneri	1b	M	9
1688274	SRR21205655	2022-8	Shigella flexneri	1b	M	21
1685640	SRR21141198	2022-8	Shigella flexneri	1b	M	21
1684557	SRR21142643	2022-8	Shigella flexneri	1b	M	37
1689031	SRR21220020	2022-8	Shigella flexneri	1b	M	29
1682999	SRR21129266	2022-8	Shigella flexneri	1b	M	33
1681227	SRR21035084	2022-8	Shigella flexneri	1b	M	76
1679365	SRR21007696	2022-8	Shigella flexneri	1b	M	45
1677476	SRR20911728	2022-8	Shigella flexneri	1b	M	36
1671938	SRR20697507	2022-7	Shigella flexneri	1b	M	45
1671547	SRR20673764	2022-7	Shigella flexneri	1b	M	35
1671355	SRR20673763	2022-7	Shigella flexneri	1b	M	34
1664397	SRR20273423	2022-7	Shigella flexneri	1b	F	39
1664391	SRR20273464	2022-7	Shigella flexneri	1b	M	51
1662444	SRR20210208	2022-7	Shigella flexneri	1b	M	41
1664350	SRR20277688	2022-7	Shigella flexneri	1b	M	33
1659089	SRR20106667	2022-7	Shigella flexneri	1b	M	36
1658409	SRR20053058	2022-7	Shigella flexneri	1b	M	1
1658390	SRR20053046	2022-7	Shigella flexneri	1b	M	32
1658427	SRR20053045	2022-7	Shigella flexneri	1b	M	33
1658439	SRR20053061	2022-6	Shigella flexneri	1b	M	24
1658309	SRR20053211	2022-6	Shigella flexneri	1b	M	49
1657453	SRR20053065	2022-6	Shigella flexneri	1b	F	7
1656558	SRR20002769	2022-6	Shigella flexneri	1b	F	27	Cape verde
1656532	SRR20002761	2022-6	Shigella flexneri	1b	M	35
1656186	SRR20002751	2022-6	Shigella flexneri	1b	M	46
1654411	SRR19925164	2022-6	Shigella flexneri	1b	M	30
1654049	SRR19902684	2022-6	Shigella flexneri	1b	M	25
1654440	SRR19925163	2022-6	Shigella flexneri	1b	M	23
1653306	SRR19902793	2022-6	Shigella flexneri	1b	M	34
1653319	SRR19902694	2022-6	Shigella flexneri	1b	M	31
1653331	SRR19902682	2022-6	Shigella flexneri	1b	M	43
1652515	SRR19868398	2022-6	Shigella flexneri	1b	M	43
1651150	SRR19854657	2022-6	Shigella flexneri	1b	M	21
1651187	SRR19854694	2022-6	Shigella flexneri	1b	M	36
1649242	SRR19749616	2022-6	Shigella flexneri	1b	M	3
1650187	SRR19785327	2022-6	Shigella flexneri	1b	M	23
1646957	SRR19664360	2022-6	Shigella flexneri	1b	F	49	Pakistan
1646922	SRR19664357	2022-6	Shigella flexneri	1b	M	38
1644747	SRR19638815	2022-6	Shigella flexneri	1b	F	75
1644808	SRR19638813	2022-6	Shigella flexneri	1b	M	77
1644758	SRR19638808	2022-6	Shigella flexneri	1b	M	35
1643317	SRR19621261	2022-6	Shigella flexneri	1b	M	26
1651200	SRR19854695	2022-5	Shigella flexneri	1b	M	53
1640938	SRR19542995	2022-5	Shigella flexneri	1b	M	21
1640872	SRR19542940	2022-5	Shigella flexneri	1b	M	31
1638579	SRR19509747	2022-5	Shigella flexneri	1b	M	46
1638572	SRR19509756	2022-5	Shigella flexneri	1b	M	41
1641016	SRR19540046	2022-5	Shigella flexneri	1b	M	45
1635734	SRR19405231	2022-5	Shigella flexneri	1b	M	61
1635735	SRR19405226	2022-5	Shigella flexneri	1b	M	41	Spain
1635723	SRR19403980	2022-5	Shigella flexneri	1b	M	33	India
1634331	SRR19347571	2022-5	Shigella flexneri	1b	M	42
1633248	SRR19347552	2022-5	Shigella flexneri	1b	M	42	African continent
1633282	SRR19347583	2022-5	Shigella flexneri	1b	M	42
1632828	SRR19347559	2022-5	Shigella flexneri	1b	M	69
1632797	SRR19347611	2022-5	Shigella flexneri	1b	M	50
1632856	SRR19332635	2022-5	Shigella flexneri	1b	M	35
1631864	SRR19324799	2022-5	Shigella flexneri	1b	M	32
1632471	SRR19333119	2022-5	Shigella flexneri	1b	F	2
1626501	SRR19171309	2022-5	Shigella flexneri	1b	M	22
1625377	SRR19139398	2022-5	Shigella flexneri	1b	M	37
1625366	SRR19139211	2022-5	Shigella flexneri	1b	M	42
1625329	SRR19139255	2022-4	Shigella flexneri	1b	M	36
1623417	SRR19086816	2022-4	Shigella flexneri	1b	M	29	Netherlands
1623341	SRR19100533	2022-4	Shigella flexneri	1b	M	72
1623437	SRR19086867	2022-4	Shigella flexneri	1b	M	28
1623455	SRR19086858	2022-4	Shigella flexneri	1b	M	52
1622295	SRR19023137	2022-4	Shigella flexneri	1b	M	67
1621275	SRR19023384	2022-4	Shigella flexneri	1b	M	38
1621229	SRR19023173	2022-4	Shigella flexneri	1b	M	66
1619745	SRR19008468	2022-4	Shigella flexneri	1b	M	46
1619873	SRR19019315	2022-4	Shigella flexneri	1b	M	55
1619728	SRR19010571	2022-4	Shigella flexneri	1b	M	10	Nigeria
1619811	SRR19008558	2022-4	Shigella flexneri	1b	M	62
1619860	SRR19019314	2022-4	Shigella flexneri	1b	M	30
1616437	SRR18893659	2022-4	Shigella flexneri	1b	M	31
1615086	SRR18820669	2022-4	Shigella flexneri	1b	F	22
1615012	SRR18820699	2022-4	Shigella flexneri	1b	F	22
1614972	SRR18820671	2022-4	Shigella flexneri	1b	M	47
1614992	SRR18820666	2022-4	Shigella flexneri	1b	M	27
1612149	SRR18759929	2022-4	Shigella flexneri	1b	F	49
1612143	SRR18758933	2022-4	Shigella flexneri	1b	M	31
1610413	SRR18693851	2022-4	Shigella flexneri	1b	M	60
1610414	SRR18693839	2022-4	Shigella flexneri	1b	F	25
1610375	SRR18693847	2022-3	Shigella flexneri	1b	F	41	Pakistan
1610373	SRR18693844	2022-3	Shigella flexneri	1b	M	47
1608573	SRR18589170	2022-3	Shigella flexneri	1b	M	33
1607257	SRR18568423	2022-3	Shigella flexneri	1b	M	29
1602614	SRR18487810	2022-3	Shigella flexneri	1b	M	5
1602548	SRR18487718	2022-3	Shigella flexneri	1b	M	23
1600180	SRR18402559	2022-3	Shigella flexneri	1b	M	53	Sudan
1599387	SRR18402555	2022-3	Shigella flexneri	1b	M	51
1598286	SRR18402548	2022-3	Shigella flexneri	1b	M	46
1598271	SRR18402547	2022-3	Shigella flexneri	1b	M	24
1597408	SRR18351259	2022-3	Shigella flexneri	1b	M	57
1597391	SRR18351046	2022-3	Shigella flexneri	1b	M	45
1597399	SRR18350792	2022-3	Shigella flexneri	1b	M	45
1597403	SRR18350745	2022-3	Shigella flexneri	1b	M	56
1595769	SRR18333984	2022-3	Shigella flexneri	1b	M	28
1595755	SRR18333593	2022-3	Shigella flexneri	1b	M	41
1593325	SRR18313006	2022-3	Shigella flexneri	1b	M	49
1593345	SRR18312996	2022-3	Shigella flexneri	1b	M	49
1592526	SRR18343659	2022-3	Shigella flexneri	1b	M	22
1593350	SRR18313007	2022-3	Shigella flexneri	1b	M	57
1592235	SRR18313015	2022-3	Shigella flexneri	1b	M	36
1590312	SRR18259061	2022-2	Shigella flexneri	1b	M	40
1588369	SRR18214924	2022-2	Shigella flexneri	1b	M	29
1588368	SRR18214412	2022-2	Shigella flexneri	1b	F	56
1588377	SRR18214406	2022-2	Shigella flexneri	1b	M	49
1587770	SRR18214906	2022-2	Shigella flexneri	1b	M	49
1587081	SRR18207005	2022-2	Shigella flexneri	1b	M	41
1583383	SRR18131535	2022-2	Shigella flexneri	1b	M	24
1583346	SRR18131628	2022-2	Shigella flexneri	1b	M	42
1583344	SRR18131626	2022-2	Shigella flexneri	1b	M	46
1576301	SRR18017813	2022-2	Shigella flexneri	1b	M	66
1574568	SRR17988581	2022-2	Shigella flexneri	1b	M	40
1574574	SRR17988570	2022-2	Shigella flexneri	1b	M	55
1574533	SRR17988547	2022-2	Shigella flexneri	1b	M	31
1573331	SRR17900588	2022-2	Shigella flexneri	1b	F	26	Colombia
1573333	SRR17900289	2022-2	Shigella flexneri	1b	M	69
1573315	SRR17900591	2022-1	Shigella flexneri	1b	M	21
1571780	SRR17887047	2022-1	Shigella flexneri	1b	M	33
1569171	SRR17848284	2022-1	Shigella flexneri	1b	M	36
1576676	SRR18008306	2022-1	Shigella flexneri	1b	F	61
1567263	SRR17786798	2022-1	Shigella flexneri	1b	M	36
1569081	SRR17830171	2022-1	Shigella flexneri	1b	M	38
1565804	SRR17713391	2022-1	Shigella flexneri	1b	M	37
1565808	SRR17713387	2022-1	Shigella flexneri	1b	M	29
1564930	SRR17704099	2022-1	Shigella flexneri	1b	M	36
1564946	SRR17704188	2022-1	Shigella flexneri	1b	M	26
1564606	SRR17696136	2022-1	Shigella flexneri	1b	M	34
1561235	SRR17646505	2022-1	Shigella flexneri	1b	M	30
1559059	SRR17562297	2022-1	Shigella flexneri	1b	M	54
1555541	SRR17405910	2021-12	Shigella flexneri	1b	M	28
1552498	SRR17327781	2021-12	Shigella flexneri	1b	M	24
1551457	SRR17322493	2021-12	Shigella flexneri	1b	M	35
1547549	SRR17269251	2021-12	Shigella flexneri	1b	M	32
1545524	SRR17281197	2021-12	Shigella flexneri	1b	M	50
1544937	SRR17281166	2021-12	Shigella flexneri	1b	M	58
1543243	SRR17239758	2021-12	Shigella flexneri	1b	F	42
1545942	SRR17248093	2021-12	Shigella flexneri	1b	F	95
1540514	SRR17144577	2021-11	Shigella flexneri	1b	M	37
1537986	SRR17098161	2021-11	Shigella flexneri	1b	M	32
1536191	SRR17055430	2021-11	Shigella flexneri	1b	M	49
1534329	SRR17038719	2021-11	Shigella flexneri	1b	M	53
1534326	SRR17038746	2021-11	Shigella flexneri	1b	M	29
1534307	SRR17038745	2021-11	Shigella flexneri	1b	M	23
1534342	SRR17038725	2021-11	Shigella flexneri	1b	M	33
1533147	SRR17020629	2021-11	Shigella flexneri	1b	M	44
1531065	SRR16987675	2021-11	Shigella flexneri	1b	M	48	Middle East (region)
1530727	SRR16991413	2021-11	Shigella flexneri	1b	M	28
1530688	SRR16991397	2021-11	Shigella flexneri	1b	M	57
1536195	SRR17055426	2021-11	Shigella flexneri	1b	M	59
1528910	SRR16976070	2021-11	Shigella flexneri	1b	F	25
1527522	SRR16941045	2021-11	Shigella flexneri	1b	F	21
1524644	SRR16941018	2021-11	Shigella flexneri	1b	M	45
1525909	SRR16941068	2021-11	Shigella flexneri	1b	M	45
1522165	SRR16920106	2021-10	Shigella flexneri	1b	M	49
1522252	SRR16842820	2021-10	Shigella flexneri	1b	M	29	African continent
1522700	SRR16931351	2021-10	Shigella flexneri	1b	M	36
1521302	SRR16892800	2021-10	Shigella flexneri	1b	M	28
1519720	SRR16842837	2021-10	Shigella flexneri	1b	M	49
1518867	SRR16821281	2021-10	Shigella flexneri	1b	M	27
1507446	SRR16568659	2021-10	Shigella flexneri	1b	M	23
1507475	SRR16568395	2021-10	Shigella flexneri	1b	M	45
1512062	SRR16598668	2021-10	Shigella flexneri	1b	M	28
1507460	SRR16568660	2021-10	Shigella flexneri	1b	F	39
1502236	SRR16612620	2021-10	Shigella flexneri	1b	M	46
1502206	SRR16612573	2021-10	Shigella flexneri	1b	M	29
1507411	SRR16598726	2021-10	Shigella flexneri	1b	M	51	France
1507414	SRR16598670	2021-10	Shigella flexneri	1b	M	40
1499301	SRR16356219	2021-10	Shigella flexneri	1b	M	23
1499249	SRR16356215	2021-10	Shigella flexneri	1b	M	23
1499315	SRR16356077	2021-10	Shigella flexneri	1b	M	41	Spain
1498930	SRR16568724	2021-10	Shigella flexneri	1b	M	32
1507292	SRR16568629	2021-10	Shigella flexneri	1b	M	33
1497610	SRR16566146	2021-10	Shigella flexneri	1b	M	40
1497611	SRR16566143	2021-10	Shigella flexneri	1b	M	38
1489810	SRR16291052	2021-9	Shigella flexneri	1b	M	49
1486332	SRR16173114	2021-9	Shigella flexneri	1b	M	43
1489287	SRR16194368	2021-9	Shigella flexneri	1b	M	50	Spain
1480865	SRR16207220	2021-9	Shigella flexneri	1b	F	59
1480954	SRR16168730	2021-9	Shigella flexneri	1b	M	35
1478422	SRR16155209	2021-9	Shigella flexneri	1b	M	36
1449939	SRR16155216	2021-9	Shigella flexneri	1b	M	34
1449907	SRR16155229	2021-9	Shigella flexneri	1b	M	31
1446480	SRR16012030	2021-9	Shigella flexneri	1b	M	58	Spain
1418698	SRR15853347	2021-8	Shigella flexneri	1b	M	24
1383323	SRR15842502	2021-8	Shigella flexneri	1b	M	43
1373859	SRR15842904	2021-8	Shigella flexneri	1b	M	32
1371683	SRR15842906	2021-8	Shigella flexneri	1b	M	30
1365729	SRR15842582	2021-8	Shigella flexneri	1b	M	27
1363085	SRR15842575	2021-8	Shigella flexneri	1b	M	42
1363151	SRR15843222	2021-8	Shigella flexneri	1b	M	40
1363076	SRR15842798	2021-8	Shigella flexneri	1b	M	25
1351497	SRR15842427	2021-8	Shigella flexneri	1b	M	26
1323666	SRR15460203	2021-8	Shigella flexneri	1b	M	39
1375669	SRR15842498	2021-7	Shigella flexneri	1b	M	42
1280273	SRR15299572	2021-7	Shigella flexneri	1b	M	24
1273089	SRR15298947	2021-7	Shigella flexneri	1b	M	42
1256222	SRR15089753	2021-7	Shigella flexneri	1b	M	30
1242937	SRR15035483	2021-6	Shigella flexneri	1b	M	30
1242921	SRR15035476	2021-6	Shigella flexneri	1b	M	31
1242884	SRR15035481	2021-6	Shigella flexneri	1b	M	31
1242876	SRR15035477	2021-6	Shigella flexneri	1b	M	31
1243066	SRR15035472	2021-6	Shigella flexneri	1b	F	2
1241527	SRR15038693	2021-6	Shigella flexneri	1b	M	44
1229750	SRR14933688	2021-6	Shigella flexneri	1b	M	49
1229724	SRR14929594	2021-6	Shigella flexneri	1b	M	36
1216227	SRR14866146	2021-6	Shigella flexneri	1b	M	29
1207928	SRR14864017	2021-6	Shigella flexneri	1b	M	44
1203535	SRR14794498	2021-6	Shigella flexneri	1b	M	45
1193749	SRR14783254	2021-5	Shigella flexneri	1b	M	53
1189702	SRR14695056	2021-5	Shigella flexneri	1b	M	35
1188529	SRR14695057	2021-5	Shigella flexneri	1b	M	38
1184298	SRR14635826	2021-5	Shigella flexneri	1b	M	33
1184327	SRR14635803	2021-5	Shigella flexneri	1b	M	38
1176659	SRR14581516	2021-5	Shigella flexneri	1b	M	57
1176632	SRR14579092	2021-5	Shigella flexneri	1b	M	39
1176641	SRR14578310	2021-5	Shigella flexneri	1b	M	37
1175449	SRR14579373	2021-5	Shigella flexneri	1b	M	37
1173661	SRR14547634	2021-5	Shigella flexneri	1b	U	30
1169224	SRR14407962	2021-4	Shigella flexneri	1b	M	48
1168379	SRR14407958	2021-4	Shigella flexneri	1b	M	65
1168334	SRR14407952	2021-4	Shigella flexneri	1b	M	51
1166590	SRR14371431	2021-4	Shigella flexneri	1b	M	22
1156255	SRR14255025	2021-4	Shigella flexneri	1b	M	28
1156229	SRR14253922	2021-4	Shigella flexneri	1b	M	17
1160322	SRR14310952	2021-4	Shigella flexneri	1b	M	30
1153165	SRR14208130	2021-3	Shigella flexneri	1b	M	55
1148310	SRR14130230	2021-3	Shigella flexneri	1b	M	33
1147508	SRR14097117	2021-3	Shigella flexneri	1b	M	34
1141417	SRR14063410	2021-3	Shigella flexneri	1b	M	55
1137968	SRR14017907	2021-3	Shigella flexneri	1b	F	39
1135234	SRR13968829	2021-3	Shigella flexneri	1b	M	39
1128380	SRR13968915	2021-3	Shigella flexneri	1b	F	30
1128343	SRR13968850	2021-3	Shigella flexneri	1b	M	24
1116913	SRR13866548	2021-2	Shigella flexneri	1b	F	50	Congo
1108482	SRR13795879	2021-2	Shigella flexneri	1b	M	36
1106666	SRR13771537	2021-2	Shigella flexneri	1b	M	35
1106047	SRR13785625	2021-2	Shigella flexneri	1b	M	36
1112396	SRR13816170	2021-2	Shigella flexneri	1b	M	40
1104733	SRR13764751	2021-2	Shigella flexneri	1b	M	56
1099878	SRR13764759	2021-2	Shigella flexneri	1b	M	24
1099881	SRR13764752	2021-2	Shigella flexneri	1b	M	34
1101967	SRR13755460	2021-2	Shigella flexneri	1b	M	28
1085585	SRR13645779	2021-1	Shigella flexneri	1b	M	32
1071220	SRR13509829	2021-1	Shigella flexneri	1b	M	32
1070518	SRR13509821	2021-1	Shigella flexneri	1b	M	49
1070594	SRR13509820	2021-1	Shigella flexneri	1b	F	33
1065879	SRR13448573	2021-1	Shigella flexneri	1b	M	27
1065837	SRR13448572	2021-1	Shigella flexneri	1b	M	22
1064918	SRR13438956	2021-1	Shigella flexneri	1b	M	63
1064943	SRR13438661	2021-1	Shigella flexneri	1b	M	56
1062968	SRR13393900	2020-12	Shigella flexneri	1b	M	63
1059463	SRR13342049	2020-12	Shigella flexneri	1b	M	56
1056439	SRR13332105	2020-12	Shigella flexneri	1b	M	22
1054133	SRR13305482	2020-12	Shigella flexneri	1b	M	48
1048367	SRR13253936	2020-12	Shigella flexneri	1b	M	2
1036616	SRR13168757	2020-11	Shigella flexneri	1b	M	42
1037633	SRR13168778	2020-11	Shigella flexneri	1b	M	4
1036575	SRR13168764	2020-11	Shigella flexneri	1b	M	53	Middle East (region)
1036583	SRR13168881	2020-11	Shigella flexneri	1b	M	21
1029802	SRR13092465	2020-11	Shigella flexneri	1b	M	34
1029834	SRR13092449	2020-11	Shigella flexneri	1b	M	35
1028486	SRR13092450	2020-11	Shigella flexneri	1b	M	52
1024949	SRR13061439	2020-11	Shigella flexneri	1b	M	2
1021197	SRR13057903	2020-11	Shigella flexneri	1b	M	45
1021194	SRR13057897	2020-11	Shigella flexneri	1b	M	23
1018855	SRR13008223	2020-10	Shigella flexneri	1b	M	27
1014554	SRR12963020	2020-10	Shigella flexneri	1b	F	4
1013974	SRR12963008	2020-10	Shigella flexneri	1b	M
1013938	SRR12963052	2020-10	Shigella flexneri	1b	M	49
1013926	SRR12963016	2020-10	Shigella flexneri	1b	M	51
1010183	SRR12916382	2020-10	Shigella flexneri	1b	M	31
1005380	SRR12840963	2020-10	Shigella flexneri	1b	M	40
1003445	SRR12827064	2020-10	Shigella flexneri	1b	M	53
1003453	SRR12826385	2020-10	Shigella flexneri	1b	M
1001176	SRR12813866	2020-10	Shigella flexneri	1b	M	27
1004070	SRR12827950	2020-9	Shigella flexneri	1b	M	28
997068	SRR12798035	2020-9	Shigella flexneri	1b	M	23
997067	SRR12798031	2020-9	Shigella flexneri	1b	M	26
993645	SRR12762152	2020-9	Shigella flexneri	1b	M	31
993070	SRR12742982	2020-9	Shigella flexneri	1b	M	29
991418	SRR12718014	2020-9	Shigella flexneri	1b	M	24
990330	SRR12707441	2020-9	Shigella flexneri	1b	M	19
990344	SRR12707436	2020-9	Shigella flexneri	1b	M	56
985941	SRR12630757	2020-9	Shigella flexneri	1b	M	48
984777	SRR12625849	2020-9	Shigella flexneri	1b	M	48
987705	SRR12672103	2020-9	Shigella flexneri	1b	M	35
980906	SRR12594502	2020-8	Shigella flexneri	1b	M	39
980474	SRR12555988	2020-8	Shigella flexneri	1b	M	28
977952	SRR12535036	2020-8	Shigella flexneri	1b	M	57
977938	SRR12535031	2020-8	Shigella flexneri	1b	M	38
977880	SRR12535027	2020-8	Shigella flexneri	1b	M	37
976231	SRR12503047	2020-8	Shigella flexneri	1b	M	27
975364	SRR12495601	2020-8	Shigella flexneri	1b	M	27
974566	SRR12470240	2020-8	Shigella flexneri	1b	M	37
974540	SRR12470237	2020-8	Shigella flexneri	1b	F	76
974543	SRR12470234	2020-8	Shigella flexneri	1b	M	33
972334	SRR12450162	2020-8	Shigella flexneri	1b	M	61
972273	SRR12450179	2020-8	Shigella flexneri	1b	M	22
971170	SRR12424368	2020-7	Shigella flexneri	1b	M	32
970270	SRR12415953	2020-7	Shigella flexneri	1b	M	61
969560	SRR12403584	2020-7	Shigella flexneri	1b	M	24
969563	SRR12403583	2020-7	Shigella flexneri	1b	F	67
969574	SRR12403560	2020-7	Shigella flexneri	1b	M	62
969593	SRR12403479	2020-7	Shigella flexneri	1b	M	25
967753	SRR12354710	2020-7	Shigella flexneri	1b	M	33
962801	SRR12251263	2020-7	Shigella flexneri	1b	M	47
962779	SRR12251262	2020-7	Shigella flexneri	1b	M	51
961319	SRR12200426	2020-7	Shigella flexneri	1b	M	35
959908	SRR12175208	2020-6	Shigella flexneri	1b	M	47
958664	SRR12144661	2020-6	Shigella flexneri	1b	F	64
958636	SRR12145924	2020-6	Shigella flexneri	1b	M	32
956763	SRR12109965	2020-6	Shigella flexneri	1b	M	59
956691	SRR12109959	2020-6	Shigella flexneri	1b	M	34
956745	SRR12109945	2020-6	Shigella flexneri	1b	M	21
956719	SRR12109928	2020-6	Shigella flexneri	1b	M	37
954978	SRR12091857	2020-6	Shigella flexneri	1b	M	73
953234	SRR12010343	2020-6	Shigella flexneri	1b	M	36
953278	SRR12010337	2020-6	Shigella flexneri	1b	M	30
952250	SRR12005296	2020-6	Shigella flexneri	1b	M	26
952252	SRR12005295	2020-6	Shigella flexneri	1b	M	28
950901	SRR11937149	2020-5	Shigella flexneri	1b	M	68
949163	SRR11885021	2020-5	Shigella flexneri	1b	M	60
948551	SRR11885015	2020-5	Shigella flexneri	1b	M	33
940214	SRR11646448	2020-4	Shigella flexneri	1b	M	58
940264	SRR11646427	2020-4	Shigella flexneri	1b	M	53
939226	SRR11608756	2020-4	Shigella flexneri	1b	M	53
915449	SRR11442283	2020-3	Shigella flexneri	1b	M	39
914482	SRR11442296	2020-3	Shigella flexneri	1b	M	50
914516	SRR11442286	2020-3	Shigella flexneri	1b	M	27
913717	SRR11488034	2020-3	Shigella flexneri	1b	M	40
903552	SRR11361578	2020-3	Shigella flexneri	1b	F	37
898868	SRR11361838	2020-2	Shigella flexneri	1b	M	26
898781	SRR11363372	2020-2	Shigella flexneri	1b	F	24	Middle East (region)
894918	SRR11206398	2020-2	Shigella flexneri	1b	M	4
892736	SRR11206402	2020-2	Shigella flexneri	1b	M	52
886646	SRR11096713	2020-2	Shigella flexneri	1b	M	57
886648	SRR11096705	2020-2	Shigella flexneri	1b	M	22
877930	SRR10985495	2020-1	Shigella flexneri	1b	M	34
877386	SRR10985490	2020-1	Shigella flexneri	1b	M	6
875531	SRR10962087	2020-1	Shigella flexneri	1b	F	55
874915	SRR10916984	2020-1	Shigella flexneri	1b	F	22
874851	SRR10916974	2020-1	Shigella flexneri	1b	M	52
874913	SRR10916959	2020-1	Shigella flexneri	1b	F	96
871269	SRR10905066	2020-1	Shigella flexneri	1b	M	25
871263	SRR10905044	2020-1	Shigella flexneri	1b	F	6
865109	SRR10843784	2019-12	Shigella flexneri	1b	M	4
866423	SRR10858720	2019-12	Shigella flexneri	1b	M	28
862966	SRR10806406	2019-12	Shigella flexneri	1b	F	32	Colombia
857221	SRR10748666	2019-12	Shigella flexneri	1b	M	33
854933	SRR10698121	2019-12	Shigella flexneri	1b	M	34
854190	SRR10693129	2019-12	Shigella flexneri	1b	M	24	Cape verde
853979	SRR10693157	2019-12	Shigella flexneri	1b	F	28	Mexico
854197	SRR10693138	2019-12	Shigella flexneri	1b	F	60
851873	SRR10666905	2019-12	Shigella flexneri	1b	M	4
851984	SRR10666913	2019-12	Shigella flexneri	1b	M	44
850914	SRR10605721	2019-11	Shigella flexneri	1b	F	29
850917	SRR10605715	2019-11	Shigella flexneri	1b	F	40
850347	SRR10605703	2019-11	Shigella flexneri	1b	M	17
850348	SRR10605684	2019-11	Shigella flexneri	1b	F	17
850346	SRR10605682	2019-11	Shigella flexneri	1b	M	64
850147	SRR10599985	2019-11	Shigella flexneri	1b	M	5
850049	SRR10599986	2019-11	Shigella flexneri	1b	M	35	Cape verde
850047	SRR10599573	2019-11	Shigella flexneri	1b	M	22
848986	SRR10599992	2019-11	Shigella flexneri	1b	F	21
846536	SRR10566697	2019-11	Shigella flexneri	1b	F	15
846535	SRR10566696	2019-11	Shigella flexneri	1b	M	64
845735	SRR10559558	2019-11	Shigella flexneri	1b	M	4
845733	SRR10559554	2019-11	Shigella flexneri	1b	F	20
845740	SRR10559538	2019-11	Shigella flexneri	1b	M	7
848945	SRR10598971	2019-11	Shigella flexneri	1b	M	4
844891	SRR10559582	2019-11	Shigella flexneri	1b	M	15
844890	SRR10559568	2019-11	Shigella flexneri	1b	F	23
844889	SRR10559559	2019-11	Shigella flexneri	1b	F	11
844003	SRR10527341	2019-11	Shigella flexneri	1b	M	55
850258	SRR10605708	2019-11	Shigella flexneri	1b	F	20
844965	SRR10559551	2019-11	Shigella flexneri	1b	F	52
842937	SRR10521981	2019-11	Shigella flexneri	1b	M	32
848937	SRR10599115	2019-11	Shigella flexneri	1b	M	53
839944	SRR10491361	2019-11	Shigella flexneri	1b	M	32
841885	SRR10519461	2019-11	Shigella flexneri	1b	M	32
836984	SRR10452795	2019-11	Shigella flexneri	1b	M	42
834784	SRR10424225	2019-10	Shigella flexneri	1b	M	29
834779	SRR10419817	2019-10	Shigella flexneri	1b	M	52
834778	SRR10419810	2019-10	Shigella flexneri	1b	F	68
833379	SRR10397412	2019-10	Shigella flexneri	1b	M	59
830264	SRR10380806	2019-10	Shigella flexneri	1b	F	49
828289	SRR10352156	2019-10	Shigella flexneri	1b	F	35
829011	SRR10380830	2019-10	Shigella flexneri	1b	M	27
829013	SRR10380822	2019-10	Shigella flexneri	1b	F	7
829007	SRR10380799	2019-10	Shigella flexneri	1b	M	51	Spain
826319	SRR10350842	2019-10	Shigella flexneri	1b	F	69
825158	SRR10319757	2019-10	Shigella flexneri	1b	M	34	Cape verde
825155	SRR10319755	2019-10	Shigella flexneri	1b	M	55	Cape verde
824428	SRR10314881	2019-10	Shigella flexneri	1b	F	64	Cape verde
826230	SRR10350823	2019-10	Shigella flexneri	1b	M	25
823479	SRR10313640	2019-10	Shigella flexneri	1b	M	55
823478	SRR10313639	2019-10	Shigella flexneri	1b	M	51	African continent
822591	SRR10312199	2019-10	Shigella flexneri	1b	M	27
822590	SRR10312188	2019-10	Shigella flexneri	1b	M	47
821096	SRR10283331	2019-10	Shigella flexneri	1b	M	24	Cape verde
818148	SRR10247131	2019-10	Shigella flexneri	1b	F	10
817401	SRR10247330	2019-10	Shigella flexneri	1b	M	28	Colombia
814916	SRR10231912	2019-9	Shigella flexneri	1b	M	28
814376	SRR10231922	2019-9	Shigella flexneri	1b	M	28
813457	SRR10228153	2019-9	Shigella flexneri	1b	F	27
811038	SRR10212200	2019-9	Shigella flexneri	1b	F	8
808307	SRR10212176	2019-9	Shigella flexneri	1b	F	7
808075	SRR10228132	2019-9	Shigella flexneri	1b	M	3	Pakistan
808275	SRR10212211	2019-9	Shigella flexneri	1b	M	52
804545	SRR10133090	2019-9	Shigella flexneri	1b	F	41
802854	SRR10120193	2019-9	Shigella flexneri	1b	M	29
800731	SRR10088455	2019-8	Shigella flexneri	1b	M	61
798447	SRR10054187	2019-8	Shigella flexneri	1b	M	31
788318	SRR9973690	2019-8	Shigella flexneri	1b	M	42	Spain
787656	SRR9967803	2019-8	Shigella flexneri	1b	M	50
785914	SRR9944897	2019-7	Shigella flexneri	1b	F	55
779930	SRR9873385	2019-7	Shigella flexneri	1b	M	35
765663	SRR9613637	2019-6	Shigella flexneri	1b	M	60
762304	SRR9586545	2019-6	Shigella flexneri	1b	M	26
762279	SRR9586549	2019-6	Shigella flexneri	1b	M	71
760307	SRR9311811	2019-6	Shigella flexneri	1b	M	49
759471	SRR9311817	2019-6	Shigella flexneri	1b	M	34
757918	SRR9306468	2019-6	Shigella flexneri	1b	M	35	France
752182	SRR9257720	2019-5	Shigella flexneri	1b	M	75
748792	SRR9178548	2019-5	Shigella flexneri	1b	M	20
746903	SRR9259306	2019-5	Shigella flexneri	1b	F	58	Egypt
745313	SRR9273282	2019-5	Shigella flexneri	1b	F	0
745318	SRR9259307	2019-5	Shigella flexneri	1b	F	53
743916	SRR9121364	2019-5	Shigella flexneri	1b	M	35
743915	SRR9121359	2019-5	Shigella flexneri	1b	M	52	Pakistan
741706	SRR9261053	2019-5	Shigella flexneri	1b	M	45	Dominican republic
737250	SRR9259315	2019-4	Shigella flexneri	1b	F	28
735160	SRR9018480	2019-4	Shigella flexneri	1b	M	32
727741	SRR8942806	2019-4	Shigella flexneri	1b	M	35
720171	SRR8863364	2019-3	Shigella flexneri	1b	M	35	Pakistan
712275	SRR8820018	2019-3	Shigella flexneri	1b	F	17	Angola
709127	SRR8775487	2019-3	Shigella flexneri	1b	M	37
707236	SRR8771454	2019-3	Shigella flexneri	1b	M	55
707237	SRR8771300	2019-3	Shigella flexneri	1b	M	37
704781	SRR8746520	2019-3	Shigella flexneri	1b	M	6	Portugal
704784	SRR8740645	2019-3	Shigella flexneri	1b	M	37
697722	SRR8705954	2019-2	Shigella flexneri	1b	M	55
697723	SRR8704598	2019-2	Shigella flexneri	1b	M	27
693385	SRR8657000	2019-2	Shigella flexneri	1b	M	62
689070	SRR8591911	2019-2	Shigella flexneri	1b	M	71	India
686651	SRR8588618	2019-2	Shigella flexneri	1b	M	39
684758	SRR8568150	2019-2	Shigella flexneri	1b	F	64	Cape verde
683192	SRR8558513	2019-2	Shigella flexneri	1b	M	35	Egypt
679089	SRR8551539	2019-1	Shigella flexneri	1b	M	56
680050	SRR8540695	2019-1	Shigella flexneri	1b	M	48
678055	SRR8524541	2019-1	Shigella flexneri	1b	F	54	Pakistan
666262	SRR8448208	2019-1	Shigella flexneri	1b	F	54	Gambia
652972	SRR8307265	2018-12	Shigella flexneri	1b	F	60
652111	SRR8325461	2018-12	Shigella flexneri	1b	F	53
656751	SRR8368700	2018-11	Shigella flexneri	1b	M	24	Indonesia
649922	SRR8293488	2018-11	Shigella flexneri	1b	M	25
648660	SRR8281107	2018-11	Shigella flexneri	1b	F	40
648662	SRR8281093	2018-11	Shigella flexneri	1b	F	26	Portugal
647443	SRR8281109	2018-11	Shigella flexneri	1b	M	48	Egypt
647452	SRR8281083	2018-11	Shigella flexneri	1b	M	64	Pakistan
648587	SRR8281082	2018-11	Shigella flexneri	1b	M	64	Pakistan
647776	SRR8299409	2018-11	Shigella flexneri	1b	F	31	India
648577	SRR8281105	2018-11	Shigella flexneri	1b	F	48	Ghana
639841	SRR8237822	2018-11	Shigella flexneri	1b	M	32
638795	SRR8204014	2018-11	Shigella flexneri	1b	F	4
639781	SRR8237810	2018-11	Shigella flexneri	1b	M	35
637894	SRR8204016	2018-11	Shigella flexneri	1b	M	6	Morocco
637888	SRR8194861	2018-11	Shigella flexneri	1b	M	25
633493	SRR8166030	2018-10	Shigella flexneri	1b	M	29
632379	SRR8148869	2018-10	Shigella flexneri	1b	F	36	Morocco
626624	SRR8086725	2018-10	Shigella flexneri	1b	M	23
623568	SRR8097474	2018-10	Shigella flexneri	1b	F	27
623220	SRR8097457	2018-10	Shigella flexneri	1b	M	72	Morocco
620518	SRR8052174	2018-10	Shigella flexneri	1b	M	5
620528	SRR8052162	2018-10	Shigella flexneri	1b	M	37
607842	SRR7892541	2018-9	Shigella flexneri	1b	F	52
606234	SRR7890010	2018-9	Shigella flexneri	1b	M	66
598956	SRR7850219	2018-8	Shigella flexneri	1b	F	15	India
592676	SRR7826956	2018-8	Shigella flexneri	1b	M	68
591953	SRR7850147	2018-8	Shigella flexneri	1b	M	55
591153	SRR7833077	2018-8	Shigella flexneri	1b	F	28	Indonesia
588944	SRR7850003	2018-8	Shigella flexneri	1b	F	38
587338	SRR7850009	2018-8	Shigella flexneri	1b	F	25	Sierra leone
585222	SRR7842183	2018-8	Shigella flexneri	1b	M	29	Egypt
581344	SRR7850203	2018-7	Shigella flexneri	1b	M	42
580497	SRR7839366	2018-7	Shigella flexneri	1b	F	61
579163	SRR7842084	2018-7	Shigella flexneri	1b	F	4
553865	SRR7358286	2018-6	Shigella flexneri	1b	M	44
557619	SRR7416065	2018-5	Shigella flexneri	1b	M	31
545170	SRR7283745	2018-5	Shigella flexneri	1b	F	22
541305	SRR7367198	2018-5	Shigella flexneri	1b	M	18
539165	SRR7257104	2018-5	Shigella flexneri	1b	F	26	Pakistan
505907	SRR7277766	2018-3	Shigella flexneri	1b	F	77	India
497134	SRR7223042	2018-2	Shigella flexneri	1b	F	64	India
463601	SRR7223092	2017-12	Shigella flexneri	1b	F	68	South American continent
460474	SRR7367464	2017-12	Shigella flexneri	1b	M	9
458099	SRR7223102	2017-12	Shigella flexneri	1b	M	81	Ghana
455156	SRR7186947	2017-12	Shigella flexneri	1b	F	1
453979	SRR7191561	2017-12	Shigella flexneri	1b	F	30	Dominica
452007	SRR7282638	2017-11	Shigella flexneri	1b	F	19	Dominica
456231	SRR7215478	2017-11	Shigella flexneri	1b	F	53
451094	SRR7367574	2017-11	Shigella flexneri	1b	M	65
450352	SRR7221244	2017-11	Shigella flexneri	1b	F	3
449736	SRR7277745	2017-11	Shigella flexneri	1b	M	2
442914	SRR7286394	2017-11	Shigella flexneri	1b	M	9
440155	SRR7172259	2017-10	Shigella flexneri	1b	F	35
436071	SRR7236652	2017-10	Shigella flexneri	1b	M	68	Spain
429766	SRR7236644	2017-9	Shigella flexneri	1b	M	55
423947	SRR7285506	2017-9	Shigella flexneri	1b	M	40	Egypt
423949	SRR7277767	2017-9	Shigella flexneri	1b	M	34	Nigeria
423941	SRR7187028	2017-9	Shigella flexneri	1b	F	13
422522	SRR7236571	2017-9	Shigella flexneri	1b	F	53	Cape verde
420679	SRR7230394	2017-9	Shigella flexneri	1b	M	41	United states
416366	SRR7187832	2017-9	Shigella flexneri	1b	M	48	Nigeria
410004	SRR7208792	2017-8	Shigella flexneri	1b	M	48
408527	SRR7187827	2017-8	Shigella flexneri	1b	F	56	Cuba
399329	SRR7286501	2017-7	Shigella flexneri	1b	M	33
410815	SRR7221038	2017-7	Shigella flexneri	1b	M	47	African continent
389742	SRR7291940	2017-7	Shigella flexneri	1b	F	33	Kenya
388706	SRR7401619	2017-7	Shigella flexneri	1b	F	46
388708	SRR7244227	2017-7	Shigella flexneri	1b	M	45
387105	SRR7286174	2017-6	Shigella flexneri	1b	M	48
384969	SRR7184215	2017-6	Shigella flexneri	1b	F	2	Egypt
381347	SRR7221220	2017-6	Shigella flexneri	1b	M	6
381663	SRR7256982	2017-6	Shigella flexneri	1b	F	46	India
373970	SRR7407910	2017-5	Shigella flexneri	1b	M	17
374580	SRR7236676	2017-5	Shigella flexneri	1b	F	6
373973	SRR7191683	2017-5	Shigella flexneri	1b	F	78
373934	SRR7266779	2017-5	Shigella flexneri	1b	F	65
370646	SRR7286590	2017-5	Shigella flexneri	1b	F	17	Bahamas
367391	SRR7221124	2017-5	Shigella flexneri	1b	M	56	Nigeria
369910	SRR7291632	2017-4	Shigella flexneri	1b	F	1
368329	SRR7251453	2017-4	Shigella flexneri	1b	F	38	Cameroon
365430	SRR7291932	2017-4	Shigella flexneri	1b	M	20	Bahamas
365429	SRR7184250	2017-4	Shigella flexneri	1b	M	17	Bahamas
363649	SRR7221037	2017-4	Shigella flexneri	1b	F	37
362759	SRR7407950	2017-4	Shigella flexneri	1b	F	29	India
362125	SRR7367233	2017-4	Shigella flexneri	1b	M	46	India
356596	SRR7291923	2017-3	Shigella flexneri	1b	F	15
352835	SRR7223076	2017-3	Shigella flexneri	1b	F	57
351271	SRR7184362	2017-2	Shigella flexneri	1b	F	53	Nigeria
347977	SRR7249739	2017-2	Shigella flexneri	1b	M	38
344042	SRR7266383	2017-2	Shigella flexneri	1b	F	30	Afghanistan
342639	SRR7266806	2017-2	Shigella flexneri	1b	M	37	Qatar
340257	SRR7256979	2017-1	Shigella flexneri	1b	M	29	Spain
339474	SRR7291589	2017-1	Shigella flexneri	1b	M	35	Nigeria
335545	SRR7208994	2017-1	Shigella flexneri	1b	F	18
335059	SRR7230295	2017-1	Shigella flexneri	1b	F	24	Peru
330474	SRR7204377	2017-1	Shigella flexneri	1b	F	57	India
329918	SRR7401667	2016-12	Shigella flexneri	1b	M	62
329914	SRR7230245	2016-12	Shigella flexneri	1b	M	48
329138	SRR7204104	2016-12	Shigella flexneri	1b	M	59
328686	SRR7251061	2016-12	Shigella flexneri	1b	M	27
328572	SRR7283719	2016-12	Shigella flexneri	1b	M	3
322527	SRR7230676	2016-12	Shigella flexneri	1b	M	66
319663	SRR7286605	2016-11	Shigella flexneri	1b	M	1
318364	SRR7367207	2016-11	Shigella flexneri	1b	F	26
319654	SRR7274832	2016-11	Shigella flexneri	1b	M	6
316662	SRR7358285	2016-11	Shigella flexneri	1b	F	3	Panama
307453	SRR7249723	2016-10	Shigella flexneri	1b	M	60	Dominican republic
306656	SRR4897465	2016-10	Shigella flexneri	1b	M	22
304243	SRR4787886	2016-9	Shigella flexneri	1b	F	5
301621	SRR5006062	2016-9	Shigella flexneri	1b	M	34	Iran, islamic republic of
299913	SRR4897211	2016-9	Shigella flexneri	1b	M	5
296224	SRR7251505	2016-9	Shigella flexneri	1b	M	11	Switzerland
296234	SRR4897772	2016-9	Shigella flexneri	1b	F	56
296223	SRR4897671	2016-9	Shigella flexneri	1b	F	12	Switzerland
293117	SRR5024165	2016-8	Shigella flexneri	1b	F	69	India
291752	SRR4897404	2016-8	Shigella flexneri	1b	F	1	African continent
289685	SRR4897256	2016-8	Shigella flexneri	1b	F	46
288986	SRR4897169	2016-8	Shigella flexneri	1b	M	32	Ghana
288983	SRR4897127	2016-8	Shigella flexneri	1b	F	35	India
288905	SRR4897564	2016-8	Shigella flexneri	1b	M	51	African continent
285968	SRR4897690	2016-8	Shigella flexneri	1b	M	1	Gabon
268686	SRR4897753	2016-6	Shigella flexneri	1b	M	67
265731	SRR7250998	2016-6	Shigella flexneri	1b	M	34
265735	SRR7215959	2016-6	Shigella flexneri	1b	M	6
265733	SRR4788408	2016-6	Shigella flexneri	1b	F	7
261946	SRR5006347	2016-6	Shigella flexneri	1b	M	48
256164	SRR4787771	2016-5	Shigella flexneri	1b	M	4
256124	SRR4897393	2016-5	Shigella flexneri	1b	F	46	Cuba
246210	SRR4787220	2016-4	Shigella flexneri	1b	F	11
245513	SRR4897451	2016-4	Shigella flexneri	1b	M	63	India
243846	SRR4787346	2016-4	Shigella flexneri	1b	F	63
232739	SRR5006397	2016-3	Shigella flexneri	1b	M	3	Panama
231996	SRR4788287	2016-3	Shigella flexneri	1b	F	30
216345	SRR4786268	2016-2	Shigella flexneri	1b	F	32
214585	SRR4787848	2016-2	Shigella flexneri	1b	M	6	Ethiopia
209724	SRR5018381	2016-1	Shigella flexneri	1b	M	18
208717	SRR5024259	2016-1	Shigella flexneri	1b	F	67
207543	SRR4193548	2016-1	Shigella flexneri	1b	M	4	American Samoa
205579	SRR4192107	2016-1	Shigella flexneri	1b	F	67
205578	SRR4192091	2016-1	Shigella flexneri	1b	F	43	Ghana
200627	SRR5454496	2015-12	Shigella flexneri	1b	M	50	India
195624	SRR4195636	2015-12	Shigella flexneri	1b	F	30	Cape verde
193345	SRR4193479	2015-11	Shigella flexneri	1b	F	60	Madagascar
185469	SRR4184753	2015-11	Shigella flexneri	1b	F	24
184398	SRR5017531	2015-11	Shigella flexneri	1b	F	56
182820	SRR4788325	2015-11	Shigella flexneri	1b	M	4
182819	SRR4184721	2015-11	Shigella flexneri	1b	M	3
181985	SRR4184756	2015-10	Shigella flexneri	1b	F	22	Pakistan
171142	SRR5023937	2015-10	Shigella flexneri	1b	F	51	Cuba
170355	SRR3530583	2015-9	Shigella flexneri	1b	F	10	Pakistan
163132	SRR5024270	2015-9	Shigella flexneri	1b	F	6
152348	SRR3289607	2015-8	Shigella flexneri	1b	F	51	Kenya
149369	SRR5460695	2015-8	Shigella flexneri	1b	F	41	European continent
